# Supplementary material for: Zinc Ferrite Nanoparticle Coatings on Austenitic Alloy Steel
Source: Materials (Basel). 2024 Feb 12;17(4):857. doi: 10.3390/ma17040857 (PMC10890098; doi:10.3390/ma17040857)
Supplement: Supplementary file 1 [file materials-17-00857-s001.zip]

Archive with 1 entries (1 files):
- materials-2807244-supplementary.pdf
